# Supplementary material for: Characterization of Bacillus pumilus Strains with Targeted Gene Editing for Antimicrobial Peptides and Sporulation Factor
Source: Microorganisms. 2023 Jun 6;11(6):1508. doi: 10.3390/microorganisms11061508 (PMC10303315; doi:10.3390/microorganisms11061508)
Supplement: Supplementary file 1 [file microorganisms-11-01508-s001.zip]

Archive with 1 entries (1 files):
- microorganisms-2400539-supplementary.pdf
